# Supplementary material for: Safety and Regenerative Properties of Immortalized Human Mesenchymal Stromal Cell Secretome
Source: Int J Mol Sci. 2025 Sep 24;26(19):9322. doi: 10.3390/ijms26199322 (PMC12525087; doi:10.3390/ijms26199322)
Supplement: Supplementary file 1 [file ijms-26-09322-s001.zip]

Archive with 1 entries (1 files):
- ijms-3792649-supplementary.pdf
